# Supplementary material for: Polyketides with a 6/6/6/6 Oxaphenalene Pyranone Skeleton from Marine-Derived Streptomyces sp. HDN150000
Source: Mar Drugs. 2025 Apr 27;23(5):188. doi: 10.3390/md23050188 (PMC12112823; doi:10.3390/md23050188)
Supplement: Supplementary file 1 [file marinedrugs-23-00188-s001.zip]

Archive with 1 entries (1 files):
- marinedrugs-3582359-supplementary.pdf
